# Supplementary material for: Microvesicle-Shuttled microRNA-130b Activates the Hepatic Inflammation by Inhibiting Glucocorticoid-Receptor-Mediated Immunosuppression in High-Fat Diet-Induced Obese Mice
Source: Vet Sci. 2024 Nov 13;11(11):565. doi: 10.3390/vetsci11110565 (PMC11599092; doi:10.3390/vetsci11110565)
Supplement: Supplementary file 1 [file vetsci-11-00565-s001.zip]

Archive with 12 entries (12 files):
- Figure2-GAPDH.tif
- Figure2-GR.tif
- Figure2-LDLR.tif
- Figure2-PGC1a.tif
- Figure2-p-GR.tif
- Figure2-PPARa.tif
- Figure2-PPARG.tif
- Figure2-SCD-1 (Strip indicated by arrow).tif
- Figure4-GAPDH for P50.tif
- Figure4-Lamin A.C.tif
- Figure4-P50 (Cytoplasm).tif
- Figure4-P50 (nucleus).tif
